# Supplementary material for: Rural plastic emissions into the largest mountain lake of the Eastern Carpathians
Source: R Soc Open Sci. 2018 May 23;5(5):172396. doi: 10.1098/rsos.172396 (PMC5990797; doi:10.1098/rsos.172396)
Supplement: ESM_scenarios_ model_village_level [file rsos172396supp1.xls]

## Sheet: Cover page
Supplementary file for:
Rural plastic emissions into the largest mountain lake of the Eastern Carpathians
Published in : Royal Society Open Science
Author : Dr. Florin-Constantin MIHAI (mihai.florinconstantin@gmail.com) https://orcid.org/0000-0002-1428-1021
Department of Research, Faculty of Geography and Geology , Alexandru Ioan Cuza Univeristy,
Carol I Blvd, Nr. 20 A , RO-700505, Iasi, Romania
Supporting information
Plastic emissions (PET bottles) of villages within study area using several scenarios

## Sheet: SI_village
Author: Dr. Florin-Constantin MIHAI	Pop2011	Qwu10_t	Qud10_noWCS_t	AverageDist	Wdist factor	Qwr_noWCS_t	QPET15_noWCS_yr	QPET_15_79d_kg	QPET15_ 30days_2008	Qwr_WCS40	QPET_wcs40_79d_kg	QPET15_wcs40_yr_t	Qwr_WCS70	QPET15_wcs70_yr	QPET30_noWCS_yr_t	QPET30_nowcs_79z-kg	QPET30_wcs40_yr_t	QPET30_WCS40_79d_kg	QPET30_wcs70_yr_t	QPET30_wcs70_79d_kg	QPET50_noWCS_yr_t	QPET50_noWCS_79d_kg	QPET50_WCS40_yr_t	QPET50_WCS40_79d_kg	QPET50_WCS70_yr_t	QPET50_WCS70_79d_kg	QPET30_nowcs_30d_kg08	QPET30_WCS40_30d_08	QPET30_nowcs_245_08_t	QPET50_nowcs_2008	Pop2002	Qwu_2002_t	Qud2002_t	Qwr_noWCS_02_t	QPET15_noWCS_yr_02_t	QPET30_noWCS_yr_t_02	QPET50_noWCS_yr_t_02	QPET30_nowcs_90d_t	QPET30_nowcs_105d_p02_t	QPET30_nowcs_30 d_p02_t	QPET30_nowcs_30d_p11	QPET30_WCS40_2011_304d_t	QPET30_WCS40_2012_61d_t	QPET30_WCS70_2012_61d_t
Village																																												0.0541197
BORCA_NT	958	115.391	59.9688	167.625	0.9	53.9719	0.0539719	11.6816	4.43604	32.3831	7.00895	0.0323831	16.1916	0.0161916	1.07944	233.632	0.647663	140.179	0.323831	70.0895	1.75409	379.652	1.05245	227.791	0.526226	113.895	88.7209	53.2325	1.07944	1.75409	1099	120.341	65.2847	58.7562	0.0587562	1.17512	1.90958	0.289757	0.33805	0.0965856	0.0887209	0.539423	0.108239	0.0123028
LUNCA_NT	245	29.5103	15.3365	205.333	0.8	12.2692	0.0122692	2.65552	1.00843	7.36151	1.59331	0.00736151	3.68075	0.00368075	0.245384	53.1104	0.14723	31.8663	0.0736151	15.9331	0.398748	86.3044	0.239249	51.7827	0.119625	25.8913	20.1685	12.1011	0.245384	0.398748	264	28.908	15.6826	12.5461	0.0125461	0.250921	0.407747	0.061871	0.0721829	0.0206237	0.0201685	0.122625	0.0246056	0.0318241
MADEI_NT	845	101.78	52.8952	520.2	0.6	31.7371	0.0317371	6.86913	2.60853	19.0423	4.12148	0.0190423	9.52114	0.00952114	0.634742	137.383	0.380845	82.4296	0.190423	41.2148	1.03146	223.247	0.618874	133.948	0.309437	66.974	52.1706	31.3024	0.634742	1.03146	916	100.302	54.4138	32.6483	0.0326483	0.652966	1.06107	0.161005	0.18784	0.0536684	0.0521706	0.317197	0.0636481	0.0341968
PARAUL CARJEI_NT	681	82.0265	42.6291	360	0.8	34.1033	0.0341033	7.38127	2.80301	20.462	4.42876	0.020462	10.231	0.010231	0.682066	147.625	0.40924	88.5752	0.20462	44.2876	1.10836	239.891	0.665015	143.935	0.332507	71.9673	56.0602	33.6361	0.682066	1.10836	758	83.001	45.028	36.0224	0.0360224	0.720449	1.17073	0.177645	0.207252	0.059215	0.0560602	0.340846	0.0683935	0.0304494
PARAUL PANTEI_NT	539	64.9226	33.7402	106.95	0.9	30.3662	0.0303662	6.57242	2.49585	18.2197	3.94345	0.0182197	9.10987	0.00910987	0.607324	131.448	0.364395	78.869	0.182197	39.4345	0.986902	213.604	0.592141	128.162	0.296071	64.0811	49.9171	29.9502	0.607324	0.986902	565	61.8675	33.5631	30.2068	0.0302068	0.604136	0.981721	0.148965	0.173793	0.049655	0.0499171	0.303496	0.0608988	0.0998284
SABASA_NT	1988	239.455	124.445	345.5	0.8	99.5556	0.0995556	21.5477	8.18266	59.7334	12.9286	0.0597334	29.8667	0.0298667	1.99111	430.953	1.19467	258.572	0.597334	129.286	3.23556	700.299	1.94134	420.179	0.970668	210.09	163.653	98.1919	1.99111	3.23556	2107	230.716	125.164	100.131	0.100131	2.00262	3.25426	0.493797	0.576096	0.164599	0.163653	0.995011	0.199657	0.0335942
SOCI_NT	892	107.441	55.8373	495	0.6	33.5024	0.0335024	7.2512	2.75362	20.1014	4.35072	0.0201014	10.0507	0.0100507	0.670048	145.024	0.402029	87.0144	0.201014	43.5072	1.08883	235.664	0.653296	141.398	0.326648	70.6992	55.0724	33.0434	0.670048	1.08883	917	100.411	54.4732	32.6839	0.0326839	0.653679	1.06223	0.161181	0.188045	0.053727	0.0550724	0.33484	0.0671883	0.0620852
FARCASA_NT	1099	132.375	68.7951	176.433	0.9	61.9155	0.0619155	13.4009	5.08895	37.1493	8.04054	0.0371493	18.5747	0.0185747	1.23831	268.018	0.742987	160.811	0.371493	80.4054	2.01226	435.529	1.20735	261.318	0.603677	130.659	101.779	61.0674	1.23831	2.01226	1250	136.875	74.2547	66.8292	0.0668292	1.33658	2.17195	0.329569	0.384497	0.109856	0.101779	0.618816	0.12417	0.00949073
BUSMEI_NT	168	20.2356	10.5164	156.167	0.9	9.4648	0.0094648	2.04855	0.777929	5.67888	1.22913	0.00567888	2.83944	0.00283944	0.189296	40.9709	0.113578	24.5825	0.0567888	12.2913	0.307606	66.5777	0.184564	39.9466	0.0922818	19.9733	15.5586	9.33514	0.189296	0.307606	199	21.7905	11.8213	10.6392	0.0106392	0.212784	0.345774	0.0524673	0.0612119	0.0174891	0.0155586	0.0945961	0.0189815	0.0207892
FRUMOSU_NT	414	49.8663	25.9155	285.75	0.8	20.7324	0.0207324	4.48729	1.70403	12.4394	2.69237	0.0124394	6.21972	0.00621972	0.414648	89.7458	0.248789	53.8475	0.124394	26.9237	0.673803	145.837	0.404282	87.5021	0.202141	43.7511	34.0807	20.4484	0.414648	0.673803	467	51.1365	27.7416	22.1932	0.0221932	0.443865	0.72128	0.109446	0.127687	0.036482	0.0340807	0.207211	0.0415784	0.0236013
POPESTI_NT	470	56.6115	29.421	316.8	0.8	23.5368	0.0235368	5.09427	1.93453	14.1221	3.05656	0.0141221	7.06104	0.00706104	0.470736	101.885	0.282442	61.1312	0.141221	30.5656	0.764946	165.564	0.458968	99.3382	0.229484	49.6691	38.6906	23.2144	0.470736	0.764946	534	58.473	31.7216	25.3773	0.0253773	0.507546	0.824762	0.125148	0.146006	0.0417161	0.0386906	0.235239	0.0472026	0.0359041
STEJARU_NT	715	86.1218	44.7575	225.2	0.8	35.806	0.035806	7.74979	2.94296	21.4836	4.64987	0.0214836	10.7418	0.0107418	0.71612	154.996	0.429672	92.9974	0.214836	46.4987	1.16369	251.868	0.698217	151.121	0.349108	75.5604	58.8591	35.3155	0.71612	1.16369	744	81.468	44.1964	35.3571	0.0353571	0.707142	1.14911	0.174364	0.203424	0.0581213	0.0588591	0.357864	0.0718082	0.022145
POIANA TEIULUI_NT	588	70.8246	36.8075	411.2	0.6	22.0845	0.0220845	4.77994	1.81517	13.2507	2.86796	0.0132507	6.62536	0.00662536	0.441691	95.5988	0.265014	57.3593	0.132507	28.6796	0.717747	155.348	0.430648	93.2088	0.215324	46.6044	36.3033	21.782	0.441691	0.717747	611	66.9045	36.2957	21.7774	0.0217774	0.435548	0.707766	0.107395	0.125295	0.0357985	0.0363033	0.220724	0.0442901	0.00267397
CALUGARENI_NT	71	8.55195	4.44445	497.5	0.6	2.66667	0.00266667	0.577169	0.219178	1.6	0.346302	0.0016	0.800001	0.000800001	0.0533334	11.5434	0.032	6.92603	0.016	3.46302	0.0866667	18.758	0.052	11.2548	0.026	5.6274	4.38357	2.63014	0.0533334	0.0866667	76	8.322	4.51469	2.70881	0.00270881	0.0541762	0.0880364	0.0133585	0.0155849	0.00445284	0.00438357	0.0266521	0.00534795	0.0312403
DREPTU_NT	553	66.6089	34.6166	190.5	0.9	31.155	0.031155	6.74313	2.56068	18.693	4.04588	0.018693	9.34649	0.00934649	0.623099	134.863	0.373859	80.9175	0.18693	40.4588	1.01254	219.152	0.607522	131.491	0.303761	65.7455	51.2136	30.7282	0.623099	1.01254	697	76.3215	41.4044	37.264	0.037264	0.745279	1.21108	0.183768	0.214395	0.0612558	0.0512136	0.311379	0.0624806	0.0129556
GALU_NT	344	41.4348	21.5337	471	0.6	12.9202	0.0129202	2.79643	1.06193	7.75212	1.67786	0.00775212	3.87606	0.00387606	0.258404	55.9285	0.155042	33.5571	0.0775212	16.7786	0.419906	90.8839	0.251944	54.5303	0.125972	27.2652	21.2387	12.7432	0.258404	0.419906	437	47.8515	25.9594	15.5757	0.0155757	0.311513	0.506209	0.0768115	0.0896134	0.0256038	0.0212387	0.129131	0.0259112	0.05825
PETRU VODA_NT	1160	139.722	72.6135	320.1	0.8	58.0908	0.0580908	12.5731	4.77459	34.8545	7.54385	0.0348545	17.4272	0.0174272	1.16182	251.462	0.69709	150.877	0.348545	75.4385	1.88795	408.625	1.13277	245.175	0.566385	122.588	95.4918	57.2951	1.16182	1.88795	302	33.069	17.9399	14.3519	0.0143519	0.287039	0.466438	0.0707767	0.0825728	0.0235922	0.0954918	0.58059	0.1165	0.0121521
PARAUL FAGULUI_NT	242	29.1489	15.1487	391.6	0.8	12.1189	0.0121189	2.623	0.996078	7.27137	1.5738	0.00727137	3.63568	0.00363568	0.242379	52.4601	0.145427	31.4761	0.0727137	15.738	0.393866	85.2477	0.236319	51.1486	0.11816	25.5743	19.9216	11.9529	0.242379	0.393866	1473	161.293	87.5017	70.0014	0.0700014	1.40003	2.27504	0.345212	0.402748	0.115071	0.0199216	0.121123	0.0243043	0.0364564
POIANA LARGULUI_NT	726	87.4467	45.446	360.2	0.8	36.3568	0.0363568	7.86901	2.98823	21.8141	4.72141	0.0218141	10.9071	0.0109071	0.727137	157.38	0.436282	94.4282	0.218141	47.2141	1.1816	255.743	0.708958	153.446	0.354479	76.7229	59.7647	35.8588	0.727137	1.1816	740	81.03	43.9588	35.167	0.035167	0.70334	1.14293	0.173426	0.202331	0.0578088	0.0597647	0.363369	0.0729129	0.00271164
ROSENI_NT	54	6.5043	3.38028	376.583	0.8	2.70423	0.00270423	0.585299	0.222265	1.62254	0.351179	0.00162254	0.811268	0.000811268	0.0540846	11.706	0.0324507	7.02358	0.0162254	3.51179	0.0878874	19.0222	0.0527324	11.4133	0.0263662	5.70666	4.44531	2.66718	0.0540846	0.0878874	79	8.6505	4.6929	3.75432	0.00375432	0.0750863	0.122015	0.0185144	0.0216002	0.00617148	0.00444531	0.0270275	0.00542327	0.00542327
RUSENI_NT	108	13.0086	6.76057	318.667	0.8	5.40846	0.00540846	1.1706	0.444531	3.24507	0.702358	0.00324507	1.62254	0.00162254	0.108169	23.4119	0.0649015	14.0472	0.0324507	7.02358	0.175775	38.0444	0.105465	22.8266	0.0527324	11.4133	8.89061	5.33437	0.108169	0.175775	145	15.8775	8.61354	6.89084	0.00689084	0.137817	0.223952	0.0339822	0.0396459	0.0113274	0.00889061	0.0540549	0.0108465	0.0131565
SAVINESTI_NT	262	31.5579	16.4006	348.6	0.8	13.1205	0.0131205	2.83978	1.0784	7.87231	1.70387	0.00787231	3.93615	0.00393615	0.26241	56.7956	0.157446	34.0774	0.0787231	17.0387	0.426417	92.2929	0.25585	55.3758	0.127925	27.6879	21.568	12.9408	0.26241	0.426417	319	34.9305	18.9498	15.1598	0.0151598	0.303197	0.492695	0.0747608	0.087221	0.0249203	0.021568	0.131133	0.0263129	0.0172239
TOPOLICENI_NT	343	41.3144	21.4711	312.1	0.8	17.1769	0.0171769	3.71773	1.4118	10.3061	2.23064	0.0103061	5.15306	0.00515306	0.343537	74.3546	0.206122	44.6128	0.103061	22.3064	0.558248	120.826	0.334949	72.4957	0.167474	36.2479	28.2359	16.9416	0.343537	0.558248	358	39.201	21.2665	17.0132	0.0170132	0.340265	0.55293	0.0839009	0.0978844	0.027967	0.0282359	0.171674	0.0344478	0.0844625
HANGU_NT	1682	202.597	105.29	172	0.8	84.2317	0.0842317	18.231	6.92315	50.539	10.9386	0.050539	25.2695	0.0252695	1.68463	364.619	1.01078	218.772	0.50539	109.386	2.73753	592.506	1.64252	355.504	0.821259	177.752	138.463	83.0778	1.68463	2.73753	1876	205.422	111.441	89.1531	0.0891531	1.78306	2.89748	0.439659	0.512936	0.146553	0.138463	0.841855	0.168925	0.0354019
BUHALNITA_NT	705	84.9172	44.1315	360.9	0.8	35.3052	0.0353052	7.6414	2.9018	21.1831	4.58484	0.0211831	10.5916	0.0105916	0.706104	152.828	0.423662	91.6968	0.211831	45.8484	1.14742	248.345	0.688451	149.007	0.344226	74.5036	58.0359	34.8216	0.706104	1.14742	843	92.3085	50.0774	40.0619	0.0400619	0.801238	1.30201	0.197565	0.230493	0.0658552	0.0580359	0.352859	0.0708038	0.0122275
CHIRITENI_NT	487	58.6592	30.4852	620	0.4	12.1941	0.0121941	2.63926	1.00225	7.31644	1.58356	0.00731644	3.65822	0.00365822	0.243881	52.7853	0.146329	31.6712	0.0731644	15.8356	0.396307	85.7761	0.237784	51.4656	0.118892	25.7328	20.045	12.027	0.243881	0.396307	536	58.692	31.8404	12.7362	0.0127362	0.254723	0.413925	0.0628085	0.0732766	0.0209362	0.020045	0.121874	0.0244549	0.00986734
GROZAVESTI_NT	393	47.3368	24.601	721.6	0.4	9.84038	0.00984038	2.12984	0.808799	5.90423	1.2779	0.00590423	2.95212	0.00295212	0.196808	42.5967	0.118085	25.558	0.0590423	12.779	0.319812	69.2197	0.191887	41.5318	0.0959437	20.7659	16.176	9.70558	0.196808	0.319812	466	51.027	27.6821	11.0729	0.0110729	0.221457	0.359868	0.0546059	0.0637069	0.018202	0.016176	0.0983499	0.0197347	0.00883793
RUGINESTI_NT	352	42.3984	22.0344	626.4	0.4	8.81378	0.00881378	1.90764	0.72442	5.28827	1.14458	0.00528827	2.64413	0.00264413	0.176276	38.1528	0.105765	22.8917	0.0528827	11.4458	0.286448	61.9983	0.171869	37.199	0.0859343	18.5995	14.4884	8.69304	0.176276	0.286448	380	41.61	22.5734	9.02937	0.00902937	0.180587	0.293455	0.0445284	0.0519498	0.0148428	0.0144884	0.0880895	0.0176759	0.0679918
CEAHLAU_NT	1354	163.089	84.7575	360.8	0.8	67.806	0.067806	14.6758	5.5731	40.6836	8.80549	0.0406836	20.3418	0.0203418	1.35612	293.516	0.813672	176.11	0.406836	88.0549	2.2037	476.964	1.32222	286.179	0.661109	143.089	111.462	66.8772	1.35612	2.2037	1559	170.71	92.6104	74.0884	0.0740884	1.48177	2.40787	0.365367	0.426262	0.121789	0.111462	0.677689	0.135984	0.0258735
BISTRICIOARA_NT	687	82.7492	43.0047	550.6	0.6	25.8028	0.0258028	5.58472	2.12078	15.4817	3.35083	0.0154817	7.74085	0.00774085	0.516057	111.694	0.309634	67.0167	0.154817	33.5083	0.838592	181.504	0.503155	108.902	0.251578	54.4511	42.4156	25.4494	0.516057	0.838592	804	88.038	47.7606	28.6564	0.0286564	0.573127	0.931332	0.141319	0.164872	0.0471064	0.0424156	0.257887	0.0517471	0.00697995
PARAUL MARE_NT	139	16.7426	8.7011	281.5	0.8	6.96088	0.00696088	1.5066	0.572127	4.17653	0.903961	0.00417653	2.08826	0.00208826	0.139218	30.132	0.0835306	18.0792	0.0417653	9.03961	0.226229	48.9646	0.135737	29.3787	0.0678686	14.6894	11.4425	6.86553	0.139218	0.226229	143	15.6585	8.49474	6.79579	0.00679579	0.135916	0.220863	0.0335135	0.0390991	0.0111712	0.0114425	0.0695707	0.0139599	0.0500648
GRINTIES_NT	997	120.089	62.4101	372.8	0.8	49.9281	0.0499281	10.8063	4.10368	29.9568	6.48381	0.0299568	14.9784	0.0149784	0.998561	216.127	0.599137	129.676	0.299568	64.8381	1.62266	351.206	0.973597	210.724	0.486799	105.362	82.0735	49.2441	0.998561	1.62266	1159	126.91	68.8489	55.0792	0.0550792	1.10158	1.79007	0.271623	0.316894	0.0905411	0.0820735	0.499007	0.10013	0.0352011
BRADU_NT	701	84.4355	43.8811	359.7	0.8	35.1049	0.0351049	7.59804	2.88533	21.0629	4.55883	0.0210629	10.5315	0.0105315	0.702098	151.961	0.421259	91.1765	0.210629	45.5883	1.14091	246.936	0.684545	148.162	0.342273	74.0809	57.7067	34.624	0.702098	1.14091	797	87.2715	47.3448	37.8758	0.0378758	0.757517	1.23096	0.186785	0.217916	0.0622616	0.0577067	0.350856	0.0704021	0.025861
POIANA_NT	515	62.0318	32.2379	361.3	0.8	25.7903	0.0257903	5.58201	2.11975	15.4742	3.34921	0.0154742	7.7371	0.0077371	0.515806	111.64	0.309484	66.9842	0.154742	33.4921	0.838185	181.415	0.502911	108.849	0.251456	54.4246	42.395	25.437	0.515806	0.838185	625	68.4375	37.1273	29.7019	0.0297019	0.594037	0.965311	0.146475	0.170887	0.048825	0.042395	0.257762	0.051722	0.00773319
IZVORUL ALB_NT	154	18.5493	9.64007	234.8	0.8	7.71206	0.00771206	1.66918	0.633868	4.62723	1.00151	0.00462723	2.31362	0.00231362	0.154241	33.3837	0.0925447	20.0302	0.0462723	10.0151	0.250642	54.2485	0.150385	32.5491	0.0751926	16.2746	12.6774	7.60641	0.154241	0.250642	223	24.4185	13.247	10.5976	0.0105976	0.211953	0.344423	0.0522623	0.0609727	0.0174208	0.0126774	0.0770783	0.0154664	0.00802192
POTOCI_NT	213	25.6559	13.3333	439	0.6	8.00001	0.00800001	1.73151	0.657535	4.8	1.03891	0.0048	2.4	0.0024	0.16	34.6302	0.0960001	20.7781	0.048	10.3891	0.26	56.274	0.156	33.7644	0.0780001	16.8822	13.1507	7.89042	0.16	0.26	327	35.8065	19.425	11.655	0.011655	0.2331	0.378788	0.0574768	0.0670563	0.0191589	0.0131507	0.0799562	0.0160438	0.0051973
SECU_NT	92	11.0814	5.759	162	0.9	5.1831	0.0051831	1.12182	0.426008	3.10986	0.673093	0.00310986	1.55493	0.00155493	0.103662	22.4364	0.0621972	13.4619	0.0310986	6.73093	0.168451	36.4592	0.101071	21.8755	0.0505353	10.9378	8.52017	5.1121	0.103662	0.168451	122	13.359	7.24726	6.52253	0.00652253	0.130451	0.211982	0.0321659	0.0375269	0.010722	0.00852017	0.0518026	0.0103946	1.0463
Bistrita_upstream dam_total	21936	2642.19	1373.15			1043.44	1.04344	225.84	85.762	626.063	135.504	0.626063	313.031	0.313031	20.8688	4516.8	12.5213	2710.08	6.26063	1355.04	33.9117	7339.8	20.347	4403.88	10.1735	2201.94	1715.24	1029.14	20.8688	33.9117	24917	2728.41	1480.16	1126.08	1.12608	22.5216	36.5976	5.55328	6.47882	1.85109	1.71524	10.4287	2.09259	2.03847
Direct & Proxy contributors															2009 ref yr		2010 ref yr																			DC= 7.896				Collected 2.5 t Avril 2007		Collected _10.6 t ! (Jan_Oct_11)	Collected 4.16 t May-June 2012
																	5.14 medium and far																			PC=14.625		Collected 2.5 t_ 2005	Collected 5.16 t July 2006
																	17.351 t (2010)																			DC+PC= 22.521	2009-2010= 20.86+12.52						122d = March-June= 2*2.09=4.18
																																				Collected2008= 93 t of pet	33.38			0.4 t PET MAY 2008
																	PET disposed (D&PC)																			PET 2004-2008 disp= 112.605	T-35.305			DT= 0.481 (BZ,Ceahlaul and Hangu
																																				103.86 t collected - 92.23 %	Colectat : 128.19			DT=0.622 !
Suceava County																																				Rest : 8. 545 t
Medium (M) & Far (F) contributors																	Collected_128.19 t!																				2009 - 20.86 gen + 7.545
BROSTENI	Pop2011										2269	248.455	223.61	4.4722
	1803	Qwu10_t		254	0.8	Qwr_no WCS_t	Qwr_wcs40_2010	QPET30_WCS40_yr_2010_t	QPET30_WCS70_yr_2010_t		Pop2002	Qwu_t	Qwr_no WCS_t	QPET30_noWCS_yr_t																							2009 - 43.53 t collected
HALEASA	199	23.9695	12.457	168	0.9	11.2113	6.72677	0.134535	0.0672677		263	28.7985	25.9186	0.518373
LUNGENI	224	26.9808	14.0219	202	0.8	11.2175	6.73052	0.13461	0.0673052		265	29.0175	23.214	0.46428																						PET 2005-2007 = 67.563 T
NEAGRA	376	45.2892	23.5368	160	0.9	21.1831	12.7099	0.254197	0.127099		482	52.779	47.5011	0.950022
COTARGASI	1179	142.011	73.8029	126	0.9	66.4226	39.8536	0.797071	0.398536		1260	137.97	124.173	2.48346
DARMOXA	160	19.272	10.0157	104	0.9	9.01409	5.40846	0.108169	0.0540846		195	21.3525	19.2172	0.384345
FRASIN	368	44.3256	23.036	218	0.8	18.4288	11.0573	0.221146	0.110573		389	42.5955	34.0764	0.681528
HOLDA	772	92.9874	48.3256	268	0.8	38.6604	23.1963	0.463925	0.231963		836	91.542	73.2336	1.46467
HOLDITA	324	39.0258	20.2817	158	0.9	18.2535	10.9521	0.219042	0.109521		529	57.9255	52.1329	1.04266
PIETROASA	101	12.1654	6.32238	236	0.8	5.05791	3.03474	0.0606949	0.0303474		115	12.5925	10.074	0.20148
CRUCEA	977	117.68	61.1581	196	0.9	55.0423	33.0254	0.660508	0.330254		1308	143.226	128.903	2.57807
CHIRIL	268	32.2806	16.7762	153.8	0.9	15.0986	9.05916	0.181183	0.0905916		325	35.5875	32.0288	0.640575
COJOCI	242	29.1489	15.1487	158	0.9	13.6338	8.18029	0.163606	0.0818029		263	28.7985	25.9186	0.518373
SATU MARE	346	41.6757	21.6589	320	0.8	17.3271	10.3963	0.207925	0.103963		383	41.9385	33.5508	0.671016
DORNA-ARINI	1212	145.985	75.8686	472	0.6	45.5212	27.3127	0.546254	0.273127		1308	143.226	85.9356	1.71871
COZANESTI	316	38.0622	19.7809	290	0.8	15.8247	9.49484	0.189897	0.0949484		370	40.515	32.412	0.64824
GHEORGHITENI	286	34.4487	17.903	222	0.8	14.3224	8.59343	0.171869	0.0859343		303	33.1785	26.5428	0.530856
ORTOAIA	532	64.0794	33.3021	316	0.8	26.6417	15.985	0.3197	0.15985		568	62.196	49.7568	0.995136
RUSCA	257	30.9557	16.0877	314	0.8	12.8701	7.72207	0.154441	0.0772207		285	31.2075	24.966	0.49932
SUNATORI	238	28.6671	14.8983	152	0.9	13.4085	8.04508	0.160902	0.0804508		263	28.7985	25.9186	0.518373
total (M & F)	8377	1009.01	524.382			429.14	257.484	5.14968	2.57484		9710	1063.25	875.474	17.5095
Contact:							Medium	2.39339	1.1967				Medium contributors	8.19082
mihai.florinconstantin@gmail.com							Far	2.75628	1.37814				Far contributors	9.31867
https://orcid.org/0000-0002-1428-1021							PET disp _2009-2012_T	20.58	10.296				PET disp 2004-2008	87.54 t PET
Department of Research							Medium contributors	9.56	4.784				Medium contributors	40.95
Faculty of Geography and Geology							Far contributors	11.02	5.512				Far contributors	46.59
Alexandru Ioan Cuza University							PET disp_04_10_F&MC	97.82	92.68
Carol I Blvd, Nr. 20 A
RO-700505, Iasi, Romania
